# Supplementary material for: Ethylene Vinyl Alcohol Copolymer Nanofibrous Cation Exchange Chromatographic Membranes with a Gradient Porous Structure for Lysozyme Separation
Source: Polymers (Basel). 2024 Apr 16;16(8):1112. doi: 10.3390/polym16081112 (PMC11054456; doi:10.3390/polym16081112)
Supplement: Supplementary file 1 [file polymers-16-01112-s001.zip]

Archive with 1 entries (1 files):
- polymers-2949067-supplementary.pdf
